# Supplementary material for: Comparative Effects of Adapted Taekwondo Versus Tai Chi on Health Status in Independent Older Women: A Randomized Controlled Trial
Source: Life (Basel). 2025 Sep 25;15(10):1511. doi: 10.3390/life15101511 (PMC12565102; doi:10.3390/life15101511)
Supplement: Supplementary file 1 [file life-15-01511-s001.zip]

Archive with 1 entries (1 files):
- life-3890171-supplementary.pdf
